# Supplementary material for: Exploring the repertoire of rhomboid proteases in Cryptosporidium parvum parasite: phylogenesis, structural motifs, and cellular localization in sporozoite cells
Source: Front Cell Infect Microbiol. 2026 Apr 7;16:1733450. doi: 10.3389/fcimb.2026.1733450 (PMC13095730; doi:10.3389/fcimb.2026.1733450)
Supplement: Supplementary file 10 [file Table1.xlsx]

## Sheet: Foglio1
	UNIPROT	length		PFAM Peptidase S54 rhomboid		TM
CpRom1	Q5CXK3	990		633-769		567-587	638-657	669-691	697-715	727-746	904-925
CmRom1	B6ABI5	892		542-678		474-494	543-561	582-600	606-623	635-654	660-681	808-831
CpRom2	F0X3H6	464		175-309		114-131	184-206	213-233	239-258	270-288	294-314	400-419
CmRom2	B6ABU2	469		167-300		107-123	176-198	205-225	231-254	261-280	286-307	400-419
GnRom1	A0A023B066	350		198-333		139-158	207-228	240-257	263-282	294-311	317-341
TgRom5	Q6GV23	841		460-602		323-343	464-484	492-512	526-546	571-590	673-693
PfRom4	Q8I433	759		457-591		332-351	466-487	521-541	553-572	578-599	681-703
TgRom4	Q695T8	641		330-466		219-239	352-372	382-402	404-424	445-465	567-587
GnRom2	A0A023B0P3	448		90-229		40-58	98-122	134-152	158-177	189-206	212-234
PfRom3	A0A5K1K8S0	267		83-221		43-61	68-84	96-117	129-145	151-172	184-201	207-224	236-258
TgRom3	Q6IUY1	263		79-219		37-57	86-106	121-141	142-162	189-209	231-251
CpRom3	F0X528	282		92-230		49-71	94-116	128-151	157-180	189-208	214-233	245-266
CmRom3	B6AAF3	273		87-226		44-66	89-111	123-146	152-177	184-203	209-228	240-261
GnRom3	A0A023BBG2	276		94-231		50-71	96-118	130-152	158-178	190-206	218-236	248-270
TgRom2	Q695T9	283		106-244		62-82	114-134	149-169	179-199	205-225	227-247	260-280
PfRom1	A8IWX2	278		96-238		52-73	105-124	136-154	166-190	196-214	221-239	254-274
TgRom1	Q695U0	293		103-247		62-82	112-132	148-168	174-194	217-237	262-282
PfRom10	C6KT26	274		98-238		55-81	139-157	169-189	195-214	221-238	250-272
PfRom8	Q8ILY3	738		555-698		506-529	591-611	655-672	678-696	708-733
PfRom7	A0A5K1K991	340		170-337		188-205	211-231	264-286	292-311	318-337
TgRom6	Q2PP52	531		349-508		277-297	307-327	367-387	407-427	440-460	484-504
CmRom4	B6ADY7	315		92-246		50-69	150-173	184-207	226-245
PfRom6	A0A5K1K8X1	569		305-478		61-70	72-81	266-275	277-286	325-336	371-389	431-448	458-476
PfRom9	Q8I3V7	488		333-483		266-286	376-394	403-423	427-447	461-481
	UNIPROT	length		PFAM DER1 Derlin		TM
PfDer1	Q8IKV3	354		152-337		192-215	229-248	276-299	303-326
TgDer1	C9WWW6	589		303-493		353-376	388-411	458-481
PfDer1-2	Q8IJ82	263		12-205		19-42	51-74	94-117	120-138	144-167
PfDerlin-1	C7SP48	214		10-202		19-42	54-77	96-119	139-162	171-193
TgDer1ER2	C9WWW8	212		10-200		14-37	57-80	94-117	137-160	169-189
